# Supplementary material for: The Effects of a Cultivar and Production System on the Qualitative and Quantitative Composition of Bioactive Compounds in Spring Wheat (Triticum sp.)
Source: Molecules. 2024 Aug 29;29(17):4106. doi: 10.3390/molecules29174106 (PMC11397066; doi:10.3390/molecules29174106)
Supplement: Supplementary file 1 [file molecules-29-04106-s001.zip]

Archive with 1 entries (1 files):
- molecules-3149698-supplementary.pdf
